# Supplementary material for: Circular RNA hsa_circ_0006091 as a novel biomarker for hepatocellular carcinoma
Source: Bioengineered. 2022 Feb 3;13(2):1988–2003. doi: 10.1080/21655979.2021.2006952 (PMC8973770; doi:10.1080/21655979.2021.2006952)
Supplement: Supplemental Material [file KBIE_A_2006952_SM0973.zip]

Archive with 6 entries (5 files):
- supplementary/
- supplementary/figuresS1.png
- supplementary/Table S5.docx
- supplementary/TableS1 2.xlsx
- supplementary/TableS3.docx
- supplementary/TableS4.docx
