# Supplementary material for: Circular RNA hsa_circ_0006091 as a novel biomarker for hepatocellular carcinoma
Source: Bioengineered. 2022 Feb 3;13(2):1988–2003. doi: 10.1080/21655979.2021.2006952 (PMC8973770; doi:10.1080/21655979.2021.2006952)
Supplement: Supplemental Material [file KBIE_A_2006952_SM0973.zip › supplementary/TableS1 2.xlsx]

## Sheet: Sheet1
Table S1 Clinical characteristics of hepatocellular carcinoma patients in this study
Patient	Gender	Age	AFP ng\ml	CEA ng\ml	CEA125 ng\ml	CEA19-9 ng\ml	ALT（U\L）	AST （U\L）	HBsAg	Diagnosis	Tumor size	ICT	DM
1	F	52	3.3	30.6	49.43	1000	38	32	0	HCC	6*5.5*5cm	0	0
2	M	77	3.2	1.3	10.38	4.14	12	18	0	HCC	7*6.5*5cm	0	0
3	F	51	9.1	1.2	7.96	4.77	29	34	1	HCC	2.1*2*1.8cm	0	0
4	M	65	7.2	2.6	5.3	3.12	23	30	1	HCC	4*4*3.5cm	0	0
5	M	49	12.9	3.5	10.23	4.31	43	34	1	HCC	4*4*5cm	1	0
6	F	65	2127.6	1.28	16.73	13.38	72	71	1	HCC	5*4.7*4cm	0	0
7	M	65	166.4	4.88	10.47	22.99	67	62	1	HCC	6*6*5cm	0	0
8	M	45	3.2	1.48	42.62	5.92	28	26	1	HCC	7.5*5.5*4.0cm	0	1(lung)
9	M	56	235	6.21	32.17	23.74	32	43	1	HCC	12*10*8	1	1(omentum majus )
10	F	67	33.72	1.93	9.26	24.85	25	42	1	HCC	7.0*6.5*5.5cm	0	0
11	M	40	6.1	5.44	9.75	22.96	29	29	1	HCC	9.5*5*5cm	0	0
12	M	36	187.1	18.62	17.29	24.16	38	31	1	HCC	2*2*1cm	0	0
13	M	56	41658	3.85	11.4	81.37	33	32	1	HCC	5*5*4.5cm	1	0
14	M	76	1.84	2.1	12.1	24.47	13	19	0	HCC	5*3*3cm	0	0
15	M	57	10.7	4.25	450	148.9	44	107	1	HCC	9*8*8cm	1	0
16	M	56	282.3	0.89	10.73	10.58	49	28	0	HCC	5.5*5*3.5cm	0	0
17	M	52	6655	4.07	9.95	0.6	167	109	0	HCC	4.0*4*3cm	0	0
18	M	61	6.5	1.4	8.81	6.16	23	82	1	HCC	2.8*2*1.3cm	0	0
19	M	49	814.8	4.38	12.67	57.15	30	29	1	HCC	3.5*3*2cm	1	0
20	M	59	909.6	2.5	12.9	9.83	17	23	0	HCC	9*6*5cm	1	0
21	M	65	66.35	3.73	6.48	7.25	16	19	1	HCC	1.5*1.8*2cm	0	0
22	M	65	13.79	4.09	18.5	180.4	38	35	1	HCC	3*1.2*2.1cm	0	0
23	M	66	102766	2.55	178.3	0.6	16	17	1	HCC	6*4*3cm	1	0
24	M	71	1.16	1.74	17.54	11.9	19	18	0	HCC	4.2*3*3cm	0	0
25	M	72	2.02	5.15	4.96	20.17	24	31	1	HCC	6*5*3cm	0	0
26	M	69	1519	3.89	12.51	20.44	53	38	1	HCC	8*8*5.3cm	1	0
27	M	53	26679	2.26	9.02	15.31	20	20.9	1	HCC	3.3*5.3cm	1	0
28	M	60	192.5	1.79	22.91	29.01	40	29	1	HCC	3.5*3*2cm	0	0
29	F	53	28.24	4.95	20.42	58.58	28	43	0	HCC	6.7*5.3*3.1cm	1	0
30	M	80	46.33	4.68	6.18	47.14	27	17	1	HCC	7*6.5*5cm	1	1(Visceral peritoneum)
31	F	61	9.41	3.18	16.64	40.72	49	42	0	HCC	6*6.2*4cm	1	0
32	M	54	10.24	4.69	5	54.51	28	49	0	HCC	3.5*3*6cm	0	0
33	M	61	24.19	2.26	5.37	24.19	10	30	0	HCC	3*2.6*2.2cm	0	0
34	F	64	34.83	1.81	6.54	49.75	32	37	1	HCC	3.7*1.2*2cm	0	0
35	F	71	6.41	1.96	15.84	58.31	20	21	0	HCC	2*2*1cm	0	0
36	M	55	529.82	3.1	20.47	40.28	15	34	1	HCC	3*2*2cm	0	0
37	M	63	35.65	5.27	8.19	32.49	30	23	1	HCC	3*1.2*2.5cm	0	0
38	F	75	3.42	4.28	16.12	48.42	25	28	0	HCC	3.5*3*1.2cm	0	0
39	M	65	43.72	2.24	30.64	53.71	43	28	1	HCC	7*5*4.2cm	1	0
40	F	79	8.51	4.62	17.94	5.67	29	33	1	HCC	5*5*4.6cm	0	0
41	F	58	11.79	4.19	8.4	7.04	34	34	1	HCC	5.6*5*3.5cm	0	0
42	F	67	24.77	5.98	23.73	13.63	10	32	0	HCC	3.5*3*1.6cm	0	0
43	M	60	6.02	4.35	23	4.89	21	24	1	HCC	4*4*3.5cm	0	0
44	M	73	59.6	2.36	18.54	45.2	13	42	1	HCC	3.5*3*1.8cm	0	0
45	M	79	758.97	2.33	27.17	25.72	42	15	0	HCC	7.5*5.5*4.0cm	0	0
46	F	64	12.85	2.86	30.93	6.04	36	16	0	HCC	4.5*2.3*3.1cm	0	0
47	M	53	3.58	5.85	13.63	48.09	40	40	0	HCC	3.5*3*2.1cm	0	0
48	F	52	54.72	2.88	5.27	6.14	35	22	1	HCC	4*4*3.5cm	1	0
49	M	76	7.9	1.49	28.85	57.36	45	45	1	HCC	3.5*3*2.3cm	0	0
50	F	46	1254.45	1.25	26.98	30.09	42	24	0	HCC	6.1*5*3.5cm	0	0
51	M	39	8.79	3.31	27.87	28.14	40	26	0	HCC	2.5*2*1.9cm	0	0
52	M	71	4.76	5.89	16.35	7.47	14	38	1	HCC	3.5*3*2.6cm	0	0
F, female; M, male; HCC，hepatocellular carcinoma；ICT，Intravascular cancer thrombus；DM，Distant metastases； HBsAg, Hepatitis B Surface Antigen;1, Positive; 0, Negative;Tumor size = (length * width * height);
Table S2 Clinical characteristics of benign patients in this study
Patient	Gender	Age	AFP ng\ml	CEA ng\ml	CEA125 ng\ml	CEA19-9 ng\ml	ALT（U\L）	AST （U\L）	HBsAg	Diagnosis	Tumor size	ICT	DM
1	F	56	4.4	0.82	5.41	5.55	28	15	0	hemangioma	6*3*5cm	0	0
2	F	53	1.84	0.84	20.53	16.06	15	20	0	hemangioma	8*6*5cm	0	0
3	F	37	6.83	0.43	14.91	12.27	13	12	0	hemangioma	6*6*6cm	0	0
4	M	56	1.49	2.39	20.83	30.47	14	16	1	hemangioma	5*4*3cm	0	0
5	F	50	1.7	1.3	9.97	5.92	11	18	0	liver cyst	15*10*12cm	0	0
6	F	63	3	2.09	7.15	16.93	19	22	0	liver cyst	13*11*9cm	0	0
7	F	57	5.97	2.17	16.22	8.42	14	19	1	liver cyst	6.8*5.5*5.0cm	0	0
8	M	36	4.6	3.07	12.16	10.94	39	27	0	liver cyst	5*4*3cm	0	0
9	F	72	3.06	664.6	79.55	375.8	48	60	0	liver cyst	12*10*7.5cm	0	0
10	M	60	6.83	1.42	10.32	13.91	12	12	0	hemangioma	6*3*3cm	0	0
11	M	62	263	7.64	47.13	44.63	56	56	0	hemangioma	7.6*6.5*6.3cm	0	0
12	M	38	6.21	0.69	33.97	35.45	37	30	0	hemangioma	7.0*6.2*5.5cm	0	0
F, female; M, male; HBsAg, Hepatitis B Surface Antigen;1, Positive; 0, Negative; ICT，Intravascular cancer thrombu; DM，Distant metastases；Tumor size = (length * width * height);
